# Supplementary material for: Sanghuangporus toxicodendri sp. nov. (Hymenochaetales, Basidiomycota) from China
Source: MycoKeys. 2019 Aug 22;57:101–11. doi: 10.3897/mycokeys.57.36376 (PMC6715646; doi:10.3897/mycokeys.57.36376)
Supplement: XML Treatment for Sanghuangporus toxicodendri [file mycokeys.57.36376-treatment1.xml]

<!DOCTYPE tp:taxon-treatment
  PUBLIC "-//TaxonX//DTD Taxonomic Treatment Publishing DTD v0 20100105//EN" "tax-treatment-NSO.dtd">
<tp:taxon-treatment xmlns:tp="http://www.plazi.org/taxpub"><tp:treatment-meta><kwd-group><label>Taxon classification</label><kwd><named-content xmlns:xlink="http://www.w3.org/1999/xlink" content-type="kingdom">Fungi</named-content></kwd><kwd><named-content xmlns:xlink="http://www.w3.org/1999/xlink" content-type="order">Hymenochaetales</named-content></kwd><kwd><named-content xmlns:xlink="http://www.w3.org/1999/xlink" content-type="family">Hymenochaetaceae</named-content></kwd></kwd-group><mixed-citation publication-type="journal"><person-group><name><surname>Wu</surname><given-names>Sheng-Hua</given-names></name><name><surname>Chang</surname><given-names>Chiung-Chih</given-names></name><name><surname>Wei</surname><given-names>Chia-Ling</given-names></name><name><surname>Jiang</surname><given-names>Guo-Zheng</given-names></name><name><surname>Cui</surname><given-names>Bao-Kai</given-names></name></person-group><article-title><italic><tp:taxon-name><tp:taxon-name-part taxon-name-part-type="genus" reg="Sanghuangporus">Sanghuangporus</tp:taxon-name-part> <tp:taxon-name-part taxon-name-part-type="species" reg="toxicodendri">toxicodendri</tp:taxon-name-part></tp:taxon-name></italic> sp. nov. (<tp:taxon-name><tp:taxon-name-part taxon-name-part-type="order">Hymenochaetales</tp:taxon-name-part></tp:taxon-name>, <tp:taxon-name><tp:taxon-name-part taxon-name-part-type="phylum">Basidiomycota</tp:taxon-name-part></tp:taxon-name>) from China</article-title><source>MycoKeys</source><day>22</day><month>8</month><year>2019</year><volume>57</volume><fpage>101</fpage><lpage>111</lpage><pub-id pub-id-type="doi">10.3897/mycokeys.57.36376</pub-id></mixed-citation></tp:treatment-meta><tp:nomenclature><tp:taxon-name><object-id xmlns:xlink="http://www.w3.org/1999/xlink" content-type="arpha" xlink:type="simple">09D76A5B989B5463912F32BDC0DE8C83</object-id>
              <tp:taxon-name-part taxon-name-part-type="genus" reg="Sanghuangporus">Sanghuangporus</tp:taxon-name-part>
              <tp:taxon-name-part taxon-name-part-type="species" reg="toxicodendri">toxicodendri</tp:taxon-name-part>
              <object-id xmlns:xlink="http://www.w3.org/1999/xlink" content-type="mycobank" xlink:type="simple">830791</object-id>
            </tp:taxon-name><tp:taxon-authority>Sheng H. Wu, B.K. Cui &amp; Guo Z. Jiang</tp:taxon-authority><tp:taxon-status xmlns:xlink="http://www.w3.org/1999/xlink" xlink:type="simple">sp. nov.</tp:taxon-status><xref ref-type="fig" rid="F2">Figures 2</xref><xref ref-type="fig" rid="F3">, 3</xref></tp:nomenclature><tp:treatment-sec sec-type="material" id="SECID0EFZAE"><title>Type.</title><p>CHINA. Hubei Province: Shennongjia Forestry District, Songbai Town, 1200 m, on living <italic><tp:taxon-name><tp:taxon-name-part taxon-name-part-type="genus" reg="Toxicodendron">Toxicodendron</tp:taxon-name-part></tp:taxon-name></italic> sp. trunk, May 2018, <italic>Wu 1805-3</italic> (holotype, TNM F0032663).</p></tp:treatment-sec><tp:treatment-sec sec-type="etymology" id="SECID0EUZAE"><title>Etymology.</title><p>The epithet refers to the host genus.</p></tp:treatment-sec><tp:treatment-sec sec-type="description" id="SECID0EZZAE"><title>Description.</title><p>Basidiocarps perennial, effused-reflexed to pileate, applanate, semicircular, adaxially slightly concave, woody hard. Pilei projecting 4–6 cm, up to 18 cm wide and up to 6 cm thick at base. Pileal surface grayish black to blackish brown, glabrous, occasionally cracked, concentrically zonate and sulcate; margin generally obtuse, concolorous or brownish yellow. Pore surface brownish yellow, yellowish brown, brownish or rusty brown, somewhat glancing, darkening in <abbrev xmlns:xlink="http://www.w3.org/1999/xlink" xlink:title="potassium hydroxide" id="ABBRID0E6ZAE" xlink:type="simple">KOH</abbrev>; pores 7–9 per mm, circular. Context homogeneous, 1–5 mm thick or almost invisible, brownish yellow or brownish, with blackish crust at pileus parts. Tubes concolorous with pore surface, 1–5 cm thick, usually with several growth layers.</p><p>Hyphal system dimitic in both context and trama, generative hyphae simple-septate; tissue darkened in <abbrev xmlns:xlink="http://www.w3.org/1999/xlink" xlink:title="potassium hydroxide" id="ABBRID0EF1AE" xlink:type="simple">KOH</abbrev>. Context generative hyphae yellowish, brownish yellow or yellowish brown, moderately ramified, 2–3 μm diam., slightly thick-walled or with walls up to 1 μm thick; skeletal hyphae yellowish brown to brownish, fairly straight, rarely ramified, 2–4 μm diam., with 0.5–1.3 μm thick walls or subsolid. Tube generative hyphae yellowish brown to yellowish, moderately ramified, 2–3 μm diam., slightly thick-walled or with walls up to 1 μm thick; skeletal hyphae yellowish brown to brownish, fairly straight, rarely ramified, 2–4 μm diam., with 0.8–1.3 μm thick walls or subsolid. Hymenial setae ventricose, dark brown, 26–42 × 7–10 μm. Cystidioles with tapering or abruptly narrow apices, colorless, thin-walled, 10–20 × 3–3.5 μm. Basidia clavate, 10–12 × 4–4.5 μm, thin-walled, 4-sterigmate or occasionally 2-sterigmate; sterigmata up to 6 μm long. Basidiospores broadly ellipsoid, smooth, brownish yellow, slightly thick-walled, inamyloid, non-dextrinoid, somewhat cyanophilous, (3.2–)3.5–4 × (2.7–)2.8–3(–3.2) μm, L = 3.72±0.21 μm, W = 2.94±0.11 μm, Q = 1.27 (<italic>n</italic> = 30, holotype: <italic>Wu 1805-3</italic>).</p></tp:treatment-sec><tp:treatment-sec sec-type="ecology" id="SECID0EN1AE"><title>Ecology and distribution.</title><p>On trunk of <italic><tp:taxon-name><tp:taxon-name-part taxon-name-part-type="genus" reg="Toxicodendron">Toxicodendron</tp:taxon-name-part></tp:taxon-name></italic> sp. Hitherto only known from Shennongjia Forestry District, Hubei province, China.</p></tp:treatment-sec><tp:treatment-sec sec-type="material" id="SECID0E11AE"><title>Additional specimens examined (paratypes).</title><p>CHINA. Hubei Province: Shennongjia Forestry District, Songbai Town, 1200 m, on living <italic><tp:taxon-name><tp:taxon-name-part taxon-name-part-type="genus" reg="Toxicodendron">Toxicodendron</tp:taxon-name-part></tp:taxon-name></italic> sp. trunk, May 2018, <italic>Wu 1805-1</italic> (TNM F0032661), <italic>Wu 1805-2</italic> (TNM F0032662), <italic>Wu 1805-4</italic> (TNM F0032664), <italic>Wu 1805-5</italic> (TNM F0032665); July 2018, <italic>Wu 1807-2</italic> (TNM F0032666), <italic>Wu 1807-3</italic> (TNM F0032667), <italic>Wu 1807-4</italic> (TNM F0032668).</p><fig id="F2" position="float" orientation="portrait"><object-id xmlns:xlink="http://www.w3.org/1999/xlink" content-type="doi" xlink:type="simple">10.3897/mycokeys.57.36376.figure2</object-id><object-id xmlns:xlink="http://www.w3.org/1999/xlink" content-type="arpha" xlink:type="simple">F1832399D9745009B3A5151CA8FC4AE0</object-id><label>Figure 2.</label><caption><p>Basidiocarp. <italic><tp:taxon-name><tp:taxon-name-part taxon-name-part-type="genus" reg="Sanghuangporus">Sanghuangporus</tp:taxon-name-part> <tp:taxon-name-part taxon-name-part-type="species" reg="toxicodendri">toxicodendri</tp:taxon-name-part></tp:taxon-name></italic> (holotype, <italic>Wu 1805-3</italic>).</p></caption><graphic xmlns:xlink="http://www.w3.org/1999/xlink" xlink:href="mycokeys-57-101-g002.jpg" position="float" orientation="portrait" xlink:type="simple" id="oo_327826.jpg"><uri content-type="original_file" xlink:type="simple">https://binary.pensoft.net/fig/327826</uri></graphic></fig><fig id="F3" position="float" orientation="portrait"><object-id xmlns:xlink="http://www.w3.org/1999/xlink" content-type="doi" xlink:type="simple">10.3897/mycokeys.57.36376.figure3</object-id><object-id xmlns:xlink="http://www.w3.org/1999/xlink" content-type="arpha" xlink:type="simple">93AA98FAB00C518DACA07662F54B49B0</object-id><label>Figure 3.</label><caption><p><italic><tp:taxon-name><tp:taxon-name-part taxon-name-part-type="genus" reg="Sanghuangporus">Sanghuangporus</tp:taxon-name-part> <tp:taxon-name-part taxon-name-part-type="species" reg="toxicodendri">toxicodendri</tp:taxon-name-part></tp:taxon-name></italic> (holotype, <italic>Wu 1805-3</italic>) <bold>A</bold> skeletal hyphae from context <bold>B</bold> generative hyphae from context <bold>C</bold> skeletal hyphae from trama <bold>D</bold> generative hyphae from trama <bold>E</bold> generative hyphae from dissepiments <bold>F</bold> setae <bold>G</bold> cystidioles <bold>H</bold> basidia <bold>I</bold> basidiospores. Scale bars: 10 μm.</p></caption><graphic xmlns:xlink="http://www.w3.org/1999/xlink" xlink:href="mycokeys-57-101-g003.jpg" position="float" orientation="portrait" xlink:type="simple" id="oo_327827.jpg"><uri content-type="original_file" xlink:type="simple">https://binary.pensoft.net/fig/327827</uri></graphic></fig></tp:treatment-sec></tp:taxon-treatment>
